# Supplementary material for: Imaging and Characterization of Oxidative Protein Modifications in Skin
Source: Int J Mol Sci. 2023 Feb 16;24(4):3981. doi: 10.3390/ijms24043981 (PMC9959078; doi:10.3390/ijms24043981)
Supplement: Supplementary file 1 [file ijms-24-03981-s001.zip]

Archive with 1 entries (1 files):
- ijms-2186671-supplementary.pdf
